# Supplementary material for: Multi-SNP Analysis of GWAS Data Identifies Pathways Associated with Nonalcoholic Fatty Liver Disease
Source: PLoS One. 2013 Jul 19;8(7):e65982. doi: 10.1371/journal.pone.0065982 (PMC3716806; doi:10.1371/journal.pone.0065982)
Supplement: Table S6 — List of SNP associated genes in pathways. (XLSX) [file pone.0065982.s006.xlsx]

## Sheet: nash.pathway.length
Table S6: List of SNP associated genes in pathways
pathway	Source	No. of genes in pathway	No. of SNPs in pathway	SNP-Genes in pathway
Biosynthesis of steroids	KEGG	23	21	CYP27B1,CYP51A1,DHCR24,DHCR7,FDFT1,FDPS,GGCX,GGPS1,HMGCR,HSD17B7,IDI1,IDI2,LSS,MVD,MVK,NQO1,PMVK,SC4MOL,SC5DL,SQLE,TM7SF2
Cholesterol biosynthesis	Reactome	8	8	FDFT1,GGPS1,HMGCS1,LSS,MVD,MVK,PMVK,SQLE
eukaryotic protein translation	BioCarta	20	13	EIF1,EIF2S1,EIF2S2,EIF3A,EIF4A1,EIF4A2,EIF4E,EIF4G1,EIF4G2,EIF4G3,EIF5,EIF5B,EIF6
Terpenoid biosynthesis	KEGG	6	6	FDFT1,FDPS,GGPS1,IDI1,IDI2,SQLE
Antigen processing and presentation	KEGG	64	38	CD74,CD8A,CD8B,CIITA,CREB1,CTSB,CTSL1,CTSS,HLA-DMA,HLA-DOB,HLA-DPA1,HLA-DQA2,HLA-DRB4,HLA-DRB5,HLA-F,HLA-G,IFNA1,IFNA10,IFNA13,IFNA16,IFNA17,IFNA2,IFNA5,IFNA6,IFNA8,KIR3DL2,KIR3DL3,KLRC1,KLRC4,KLRD1,LGMN,NFYA,NFYB,NFYC,RFX5,RFXAP,TAP1,TAP2
E2F transcription factor network	NCI-Nature	72	57	APAF1,ATM,BRCA1,CASP7,CBX5,CCND3,CCNE1,CDC25A,CDC6,CDK1,CDK2,CDKN1A,CDKN2C,CES1,CES2,CES3,CREBBP,DHFR,E2F1,E2F2,E2F3,E2F4,E2F5,E2F6,E2F7,EP300,KAT2B,MCL1,MCM3,MYBL2,MYC,PLAU,PRMT5,RANBP1,RB1,RBBP4,RBBP8,RBL1,RBL2,RRM2,RYBP,SERPINE1,SIRT1,SMARCA2,SP1,SULT2A1,TFDP1,TFDP2,TK1,TOPBP1,TP73,TRIM28,TRRAP,TYMS,WASF1,XRCC1,YY1
Ethanol is oxidized by NAD+ to form acetaldehyde, NADH, and H+	Reactome	6	6	ADH1A,ADH1B,ADH1C,ADH4,ADH6,ADH7
Glycoprotein hormones	Reactome	8	7	CGA,CGB,CGB5,CGB8,FSHB,LHB,TSHB
Hormone ligand-binding receptors	Reactome	11	10	CGA,CGB,CGB5,CGB8,FSHB,FSHR,LHB,LHCGR,TSHB,TSHR
Pathogenic Escherichia coli infection	KEGG	32	27	ACTB,ACTG1,ARHGEF2,ARPC5,CD14,MC1R,RHOA,ROCK1,ROCK2,TLR4,TUBA1A,TUBA1B,TUBA1C,TUBA3D,TUBA3E,TUBA4A,TUBA8,TUBAL3,TUBB,TUBB1,TUBB2A,TUBB2B,TUBB3,TUBB4,TUBB4Q,TUBB6,WASL
Recycling of eIF2:GDP	Reactome	8	5	EIF2B1,EIF2B3,EIF2B5,EIF2S1,EIF2S2
1- and 2-Methylnaphthalene degradation	KEGG	13	12	ACAD9,ADH1A,ADH1B,ADH1C,ADH4,ADH5,ADH6,ADH7,LCLAT1,NAA20,NAT6,PNPLA3
3-Chloroacrylic acid degradation	KEGG	13	13	ADH1A,ADH1B,ADH1C,ADH4,ADH5,ADH6,ADH7,ALDH1B1,ALDH2,ALDH3A1,ALDH3A2,ALDH7A1,ALDH9A1
angiotensin ii mediated activation of jnk pathway via pyk2 dependent signaling	BioCarta	34	28	AGT,AGTR1,ATF2,BCAR1,CAMK2B,EGFR,FOS,GNAQ,GRB2,JUN,MAP2K1,MAP2K2,MAP3K1,MAPK1,MAPK3,MAPK8,MEF2A,MEF2C,MEF2D,PAK1,PLCG1,PRKCA,PRKCB,PTK2B,RAC1,RAF1,SOS1,SRC
B cell receptor signaling pathway	KEGG	58	47	AKT1,AKT2,AKT3,BLNK,CD22,CD79B,FCGR2B,FOS,GSK3B,IKBKB,INPP5D,JUN,KRAS,LILRB3,LYN,NFAT5,NFATC1,NFATC2,NFATC3,NFATC4,NFKB1,NFKBIA,NFKBIB,NFKBIE,NRAS,PIK3CA,PIK3CB,PIK3CD,PIK3CG,PIK3R1,PIK3R2,PIK3R3,PIK3R5,PPP3CA,PPP3CB,PPP3CC,PPP3R1,PRKCB,PTPN6,RAC1,RAC2,RASGRP3,RELA,SYK,VAV1,VAV2,VAV3
BARD1 signaling events	NCI-Nature	29	27	ATM,ATR,BARD1,BRCA1,CCNE1,CDK2,CSTF1,EWSR1,FANCA,FANCC,FANCD2,FANCE,FANCF,FANCL,MRE11A,NBN,NPM1,PCNA,PRKDC,RAD50,RAD51,RBBP8,TOPBP1,TP53,UBE2D3,UBE2L3,XRCC6
Cell cycle	KEGG	82	64	ABL1,ATM,ATR,CCNB1,CCND1,CCND2,CCND3,CCNE1,CDC14A,CDC14B,CDC25A,CDC25B,CDC25C,CDC6,CDK1,CDK2,CDK4,CDK6,CDK7,CDKN1A,CDKN1C,CDKN2A,CDKN2B,CDKN2C,CHEK1,CHEK2,CREBBP,E2F1,E2F2,E2F3,EP300,ESPL1,GADD45B,GADD45G,GSK3B,HDAC2,MCM2,MCM3,MCM5,MCM6,MCM7,MDM2,ORC2L,ORC3L,ORC4L,PCNA,PKMYT1,PRKDC,PTTG1,RB1,RBL1,RBL2,SMC1B,TFDP1,TGFB1,TGFB2,TP53,WEE1,YWHAB,YWHAE,YWHAG,YWHAH,YWHAQ,YWHAZ
cell cycle: g2/m checkpoint	BioCarta	23	18	ATM,ATR,BRCA1,CCNB1,CDK1,CDKN1A,CHEK1,CHEK2,EP300,MDM2,MYT1,PI4KA,PRKDC,RASGRF1,RPS6KA1,TP53,WEE1,YWHAH
Cellular roles of Anthrax toxin	NCI-Nature	22	17	ANTXR1,ANTXR2,CALM1,CALM2,CALM3,CARD17,CASP1,DEFA1,MAP2K1,MAP2K2,MAP2K3,MAP2K6,MAPK1,MAPK3,PGR,TNF,VCAM1
DNA strand elongation	Reactome	9	6	PCNA,POLA2,POLD2,POLD3,POLD4,PRIM1
Elongation of Intron-Containing Transcripts and co-transcriptional mRNA splicing	Reactome	44	37	CDK7,ERCC2,ERCC3,GTF2F1,GTF2F2,GTF2H1,GTF2H3,GTF2H4,HNRNPA0,HNRNPA1,HNRNPA2B1,HNRNPA3,HNRNPC,HNRNPD,HNRNPF,HNRNPH1,HNRNPK,HNRNPL,HNRNPM,HNRNPR,HNRNPU,METTL3,MNAT1,NCBP1,NCBP2,PCBP1,PCBP2,POLR2A,POLR2B,POLR2C,POLR2D,POLR2E,POLR2F,POLR2G,POLR2H,POLR2J,PTBP1
ErbB signaling pathway	KEGG	88	75	ABL1,ABL2,AKT1,AKT2,AKT3,AREG,BAD,BRAF,BTC,CAMK2A,CAMK2B,CAMK2D,CAMK2G,CBLB,CBLC,CDKN1A,CRK,EGF,EGFR,EIF4EBP1,ERBB3,ERBB4,EREG,GAB1,GRB2,GSK3B,HBEGF,JUN,KRAS,MAP2K1,MAP2K2,MAPK1,MAPK10,MAPK3,MAPK8,MAPK9,MTOR,MYC,NCK1,NCK2,NRAS,NRG1,NRG2,NRG3,NRG4,PAK1,PAK2,PAK3,PAK4,PAK6,PAK7,PIK3CA,PIK3CB,PIK3CD,PIK3CG,PIK3R1,PIK3R2,PIK3R3,PIK3R5,PLCG1,PRKCA,PRKCB,PRKCG,PTK2,RAF1,RPS6KB1,SHC2,SHC3,SHC4,SOS1,SOS2…
Fatty acid biosynthesis	KEGG	6	6	ACACA,ACACB,FASN,MCAT,OLAH,OXSM
Folding of actin by CCT/TriC	Reactome	10	9	ACTB,CCT2,CCT3,CCT4,CCT5,CCT6A,CCT7,CCT8,TCP1
Galactose metabolism	KEGG	26	22	B4GALT1,B4GALT2,G6PC,G6PC2,GAA,GALE,GALK1,GALK2,GALT,GCK,GLB1,HK1,HK2,HK3,LALBA,LCT,MGAM,PFKL,PFKM,PGM1,PGM2,UGP2
Gamma-carboxylation, transport, and amino-terminal cleavage of proteins	Reactome	8	6	F10,F2,F7,GAS6,PROC,PROS1
Gluconeogenesis	Reactome	15	11	FBP2,G6PC,GOT1,GOT2,GPI,MDH1,MDH2,PC,PCK1,PCK2,SLC25A10
growth hormone signaling pathway	BioCarta	22	18	GH1,GHR,GRB2,HNF1A,INSR,IRS1,JAK2,PIK3CA,PIK3R1,PLCG1,PRKCA,PRKCB,PTPN6,RPS6KA1,SLC2A14,SOS1,STAT5A,STAT5B
inhibition of matrix metalloproteinases	BioCarta	8	7	MMP14,MMP2,MMP9,RECK,TIMP2,TIMP3,TIMP4
intrinsic prothrombin activation pathway	BioCarta	23	19	COL4A1,COL4A2,COL4A3,COL4A4,F10,F11,F12,F2,F2R,F5,FGA,FGB,FGG,KLKB1,KNG1,PROC,PROS1,SERPING1,ZFHX3
lectin induced complement pathway	BioCarta	12	12	C2,C3,C5,C6,C7,C8A,C8B,C8G,C9,MASP1,MASP2,MBL2
links between pyk2 and map kinases	BioCarta	26	22	BCAR1,CAMK2B,GNAQ,GRB2,JUN,MAP2K1,MAP2K2,MAP2K3,MAP3K1,MAPK1,MAPK14,MAPK3,MAPK8,PAK1,PLCG1,PRKCA,PRKCB,PTK2B,RAC1,RAF1,SOS1,SRC
mitochondrial fatty acid beta-oxidation of unsaturated fatty acids	Reactome	6	5	ACADM,DCI,DECR1,HADHA,HADHB
mRNA Processing	Reactome	9	7	CDK7,ERCC2,ERCC3,GTF2H1,GTF2H3,GTF2H4,MNAT1
mRNA Splicing - Major Pathway	Reactome	106	79	CCAR1,CD2BP2,CLP1,CPSF1,CPSF3,CPSF7,CSTF1,CSTF3,DDX23,DHX38,DHX9,DNAJC8,EFTUD2,GTF2F1,GTF2F2,HNRNPA0,HNRNPA1,HNRNPA2B1,HNRNPA3,HNRNPC,HNRNPD,HNRNPF,HNRNPH1,HNRNPK,HNRNPL,HNRNPM,HNRNPR,HNRNPU,HNRNPUL1,LSM2,MAGOH,NCBP1,NCBP2,NFX1,NHP2L1,PABPN1,PAPOLA,PCBP1,PCBP2,PHF5A,POLR2A,POLR2B,POLR2C,POLR2D,POLR2E,POLR2F,POLR2G,POLR2H,POLR2J,PRPF4,PRPF6,PRPF8,PTBP1,RBM5,RBM8A,RNPS1,SF3A1,SF3A2,SF3A3,SF3B1,SF3B…
Nef Mediated CD4 Down-regulation	Reactome	7	6	AP2B1,AP2M1,AP2S1,ARF1,ATP6V1H,LCK
Neuroactive ligand-receptor interaction	KEGG	27	23	CGA,CTSG,F2,F2R,F2RL1,F2RL2,F2RL3,FSHB,FSHR,GH1,GHR,GZMA,LEP,LEPR,LHB,LHCGR,PARD3,PLG,PRL,PRSS1,PRSS3,TSHB,TSHR
Nicotinate metabolism	Reactome	12	11	AFMID,HAAO,IDO1,KYNU,NADK,NADSYN1,NMNAT1,NMNAT2,NMNAT3,QPRT,TDO2
no2-dependent il-12 pathway in nk cells	BioCarta	9	8	IFNG,IL12A,IL12B,IL12RB1,JAK2,NOS2,STAT4,TYK2
nuclear receptors coordinate the activities of chromatin remodeling complexes and coactivators to facilitate initiation of transcription in carcinoma cells	BioCarta	15	14	GTF2A1,GTF2B,GTF2E1,GTF2F1,GTF3A,HDAC3,KAT2B,NCOA1,NCOA2,NCOA3,NCOR2,NR3C1,POLR2A,RARA
O-Glycan biosynthesis	KEGG	30	26	B3GNT6,B4GALT5,C1GALT1,GALNT1,GALNT10,GALNT11,GALNT12,GALNT13,GALNT14,GALNT2,GALNT3,GALNT5,GALNT6,GALNT7,GALNT8,GALNT9,GALNTL1,GALNTL2,GALNTL4,GALNTL5,GALNTL6,GCNT1,GCNT3,GCNT4,ST3GAL1,ST6GALNAC1
p53 signaling pathway	BioCarta	13	12	BCL2,CCND1,CCNE1,CDK2,CDK4,CDKN1A,E2F1,MDM2,PCNA,RB1,TIMP3,TP53
pertussis toxin-insensitive ccr5 signaling in macrophage	BioCarta	9	9	CCL2,CCL4,CCR5,CXCL12,CXCR4,FOS,GNAQ,JUN,PLCG1
Processing of Capped Intron-Containing Pre-mRNA	Reactome	35	30	GTF2F1,GTF2F2,HNRNPA0,HNRNPA1,HNRNPA2B1,HNRNPA3,HNRNPC,HNRNPD,HNRNPF,HNRNPH1,HNRNPK,HNRNPL,HNRNPM,HNRNPR,HNRNPU,METTL3,NCBP1,NCBP2,PCBP1,PCBP2,POLR2A,POLR2B,POLR2C,POLR2D,POLR2E,POLR2F,POLR2G,POLR2H,POLR2J,PTBP1
Reelin signaling pathway	NCI-Nature	29	25	AKT1,ARHGEF2,CDK5,CDK5R1,DAB1,FYN,GRIN2A,GSK3B,ITGA3,ITGB1,LRP8,LRPAP1,MAP1B,MAP3K11,MAPK8,MAPK8IP1,MAPT,NCK2,PAFAH1B1,PIK3CA,PIK3R1,RAP1A,RAPGEF1,RELN,VLDLR
Regulation of CDC42 activity	NCI-Nature	30	21	APC,ARHGAP17,ARHGEF7,BCAR3,CDC42,DNMBP,DOCK10,DOCK6,DOCK9,FARP2,GIT1,ITSN1,ITSN2,MCF2L,NGEF,PLCG1,RACGAP1,RALBP1,SPATA13,VAV2,VAV3
Regulation of gene expression in beta cells	Reactome	11	9	FOXA2,FOXA3,FOXO1,HNF4G,MAFA,NKX2-2,NKX6-1,PDX1,SLC2A2
Regulation of Insulin Secretion by Glucagon-like Peptide-1	Reactome	10	9	ADCY8,AKAP5,GCG,GLP1R,GNAS,IQGAP1,KCNJ11,SYT5,VAMP2
Regulation of the Fanconi anemia pathway	Reactome	8	7	FANCD2,FANCI,UBA52,UBB,UBC,USP1,ZBTB32
regulation of transcriptional activity by pml	BioCarta	12	10	CREBBP,DAXX,PAX3,PML,RB1,SIRT1,SP100,SUMO1,TP53,UBE2I
regulators of bone mineralization	BioCarta	11	9	ALPL,ANKH,COL4A1,COL4A2,COL4A3,COL4A4,ENPP1,IBSP,SPP1
rho cell motility signaling pathway	BioCarta	32	28	ARAP1,ARAP2,ARFGAP1,ARFGAP3,ARHGAP5,ARHGEF5,ASAP1,ASAP2,CACNA1A,CFL1,CHN1,DIAPH1,GSN,LIMK1,MYL2,MYLK,NCF2,PFN1,PIP5K1A,PIP5K1B,PPP1R12B,RALBP1,RHOA,ROCK1,TLN1,TRIO,VAV1,VCL
role of nicotinic acetylcholine receptors in the regulation of apoptosis	BioCarta	17	14	AKT1,BAD,CHRNB1,FASLG,FOXO3,MUSK,PIK3CA,PIK3R1,PTK2,PTK2B,RAPSN,SRC,TERT,YWHAH
Signaling events mediated by Stem cell factor receptor (c-Kit)	NCI-Nature	52	42	AKT1,BAD,BCL2,CREBBP,EPO,FER,FOXO3,GAB1,GRAP2,GRB10,GRB2,GSK3B,JAK2,KIT,KITLG,LYN,MAP2K1,MAP2K2,MAP4K1,MAPK3,MAPK8,MATK,MITF,PIK3C2B,PIK3CA,PIK3R1,PTEN,PTPN11,PTPN6,PTPRO,RAF1,RPS6KB1,SH2B3,SNAI2,SOCS1,SOS1,SPRED1,SPRED2,STAT1,STAT3,STAT5A,VAV1
Synthesis of bile acids and bile salts	Reactome	10	7	AKR1C4,AKR1D1,AMACR,CYP27A1,CYP7B1,CYP8B1,SLC27A2
Synthesis of bile acids and bile salts via 27-hydroxycholesterol	Reactome	6	5	AKR1C4,AKR1D1,CYP27A1,CYP7B1,CYP8B1
Telomere C-strand (Lagging Strand) Synthesis	Reactome	9	6	PCNA,POLA2,POLD2,POLD3,POLD4,PRIM1
Trafficking of AMPA receptors	Reactome	5	5	AKAP5,DLG1,DLG4,EPB41L1,MDM2
trefoil factors initiate mucosal healing	BioCarta	37	31	AKT1,APAF1,BAD,CASP3,CASP6,CASP7,CASP9,CTNNB1,CYCS,EGFR,GH1,GHR,GRB2,IKBKB,MAP2K1,MAP2K2,MAPK1,MAPK3,MUC2,NFKB1,NFKBIA,PIK3CA,PIK3R1,RAF1,RELA,RHOA,RPS6KA1,SOS1,TFF1,TFF2,TFF3
Vibrio cholerae infection	KEGG	47	39	ACTA1,ACTA2,ACTB,ACTC1,ACTG1,ACTG2,ADCY3,ADCY9,ATP6V0A1,ATP6V0A2,ATP6V0A4,ATP6V0D1,ATP6V0D2,ATP6V0E1,ATP6V1A,ATP6V1B1,ATP6V1B2,ATP6V1C1,ATP6V1C2,ATP6V1E1,ATP6V1E2,ATP6V1F,ATP6V1G1,ATP6V1G2,ATP6V1G3,ATP6V1H,CFTR,ERO1L,GNAS,KCNQ1,PLCG1,PRKACA,PRKACB,PRKACG,PRKCA,PRKCB,PRKCG,SLC12A2,TCIRG1
Viral Messenger RNA Synthesis	Reactome	65	46	CCAR1,CD2BP2,DHX9,GTF2F1,GTF2F2,HNRNPA0,HNRNPA1,HNRNPA2B1,HNRNPA3,HNRNPC,HNRNPD,HNRNPF,HNRNPH1,HNRNPK,HNRNPL,HNRNPM,HNRNPR,HNRNPU,HNRNPUL1,NCBP1,NCBP2,NFX1,PCBP1,PCBP2,POLR2A,POLR2B,POLR2C,POLR2D,POLR2E,POLR2F,POLR2G,POLR2H,POLR2J,PTBP1,RBM5,RNPS1,SNRNP70,SNRPA,SNRPB,SNRPD2,SNRPD3,SNRPE,SNRPF,SRRM1,U2AF1,U2AF2
Vitamins	Reactome	6	5	CYP24A1,CYP26A1,CYP26B1,CYP27B1,CYP2R1
Note: For those pathways associated with 2 or more histologic features (Table 3), SNP associated gene in pathway are listed along with no. of genes and snps in pathway.
